# Supplementary material for: Preparation of Cellulose-Grafted Acrylic Acid Stabilized Jujube Branch Biochar-Supported Nano Zero-Valent Iron Composite for Cr(VI) Removal from Water
Source: Nanomaterials (Basel). 2025 Mar 14;15(6):441. doi: 10.3390/nano15060441 (PMC11944448; doi:10.3390/nano15060441)
Supplement: Supplementary file 1 [file nanomaterials-15-00441-s001.zip]

Archive with 1 entries (1 files):
- nanomaterials-3523011-supplementary.pdf
